# Supplementary material for: Biodegradable Polyurethanes Based on Castor Oil and Poly (3-hydroxybutyrate)
Source: Polymers (Basel). 2021 Apr 24;13(9):1387. doi: 10.3390/polym13091387 (PMC8123115; doi:10.3390/polym13091387)
Supplement: Supplementary file 1 [file polymers-13-01387-s001.zip]

Archive with 1 entries (1 files):
- polymers-1185972-supplementary.pdf
